# Supplementary material for: Epidemiology and Risk Modelling of Influenza A Virus Within and Between Pig Herds in Northern Lao PDR
Source: Transbound Emerg Dis. 2026 Jan 23;2026:2407533. doi: 10.1155/tbed/2407533 (PMC12829471; doi:10.1155/tbed/2407533)
Supplement: Supplementary file 1 — Supporting Information Table S1. Transmission parameters for between‐herd influenza A virus (IAV) modelling estimated by within‐herd model. Table S2. Demographics of smallholders in Oudomxay and Luang Namtha province. Table S3. Distribution of litter sizes across smallholder type in northern Laos. Table S4. Distribution of the mode of replacing sows across smallholder type in northern Laos. Table S5. Distribution of the mode of boar usage across smallholder type in northern Laos. Table S6. Results of multivariable fractional polynomial regressions for the persistence and immune durations across smallholder type. Table S7. Comparison of distribution of locations in which trade partners were located as observed in the empirical data and in the simulated swine trade network. Table S8. Network statistics of simulated networks and their equivalent Erdős–Rényi random graphs with the same number of nodes and edges. Figure S1. Directed acyclic graph for the assumed causal relationship between explanatory variables and the outcome (infection on farm), which was approximated by the ELISA status. Figure S2. Map of the study site. Figure S3. Distributions of the proportion of sows that farrowed in the past 3 months stratified by smallholder type in northern Laos. Figure S4. Number of different boar service providers (BSPs) used by smallholders, who hired boars, in the past 1 year in northern Laos. Figure S5. Distributions of the simulated persistence and immune duration across smallholder type. Figure S6. Comparison of distributions of in‐ and out‐degree by smallholder type. Figure S7. Comparison of mixing matrices by smallholder type. Figure S8. Violin plot of the distribution of epidemic sizes following seeding in different smallholder types and pig density regions. Figure S9. Distributions of duration of node‐level persistence (A) and immunity (B) of the simulated population of nodes. Figure S10. Infectious disease dynamics by actor. Figure S11. Infectious disease dynamics b [file TBED-2026-2407533-s001.zip]

Archive with 2 entries (2 files):
- RISNIP_draft_Supplement_modelling_v5_Nov2025_revised.docx
- RISNIP_draft_Supplement_modelling_v4_Apr2025.docx
